# Supplementary material for: Effects of a polypill on circulating levels of resistin and visfatin in men with non-alcoholic fatty liver disease: A five-year clinical trial
Source: PLoS One. 2025 Oct 8;20(10):e0331121. doi: 10.1371/journal.pone.0331121 (PMC12507278; doi:10.1371/journal.pone.0331121)
Supplement: S1 Data — (XLSX) [file pone.0331121.s001.xlsx]

## Sheet:  Before Control
PID	Age	FBG	TG	Chol	HDL	LDL	LDLHDL	CholHDL	AST	ALT	ALP	Resistin	Visfatin	BPSys	BPDia	Smoking	Fibroscan	Score	Height	Weight	BMI	Waist
1	65	94.9	56.9	178.3	51	116	2.3	3.5	23.7	26.4	112	20.5667	2.7	127.5	87.5	0	7.3	1	172.5	103	34.6146	121
2	55	138	104.3	226.3	48.5	157	3.2	4.7	16.2	22.2	188	23.5	6	147.5	80	0	8	1	164.5	101	37.3241	124
3	59	83.02	247.8	206	38.1	118	3.1	5.4	21.5	30.5	231	18.7	1.7	136.5	90	0	6.4	1	157.5	69	27.8156	93
4	55	94.8	413.2	161.7	30.7	0	0	5.3	23.8	30.5	180	21.9	5.9	120	80	0	4.8	1	175.5	66	21.4284	89
5	51	150.7	129.8	162	46.8	89	1.9	3.5	21	24.2	206	25.8667	2.3	97.5	60	1	8.2	1	175.5	86	27.9219	98
6	56	106.1	255.9	248.7	43.7	154	3.5	5.7	16.2	22.1	217	26.7	2.1	145	95	0	3.6	1	170.5	87	29.9275	108
7	51	105.5	85.2	136.1	44.2	75	1.7	3.1	20.5	36.7	249	19.3	1.7	127.5	80	0	1.8	1	170	96.5	33.391	114
8	63	99.31	242.1	193	44.3	100	2.3	4.4	25.9	23.6	164	31.8333	2	110	75	0	5.7	1	172.5	72	24.1966	100
9	62	105.3	218.9	221.1	40.2	137	3.4	5.5	26.1	41.8	218	30.0333	3.5	127.5	82.5	0	5.4	1	171.5	80.5	27.3695	100
10	59	113.4	118.9	188	52.8	111	2.1	3.6	18.4	26.2	236	19.7667	2.1	135	80	0	4.4	1	156	64	26.2985	91
11	55	101.9	54.3	133.1	35.5	87	2.5	3.7	16.6	19.5	183	35.0333	3.6	130	83.75	1	6.9	1	170.5	81	27.8635	102
12	67	94.01	149.2	286.4	105	152	1.4	2.7	24.7	20.3	186	34.5667	3.7	142.5	75	0	2.8	1	170.5	76	26.1436	106
13	65	88.15	61.6	202.1	58.6	131	2.2	3.4	25	19.8	206	19.6	5.1	137.5	77.5	0	5.7	1	146.5	57	26.5583	88
14	60	109.3	117.1	212.5	50.4	139	2.8	4.2	27.2	45.7	222	20.4	2	118.75	85	0	8	1	169	89	31.1614	116
15	52	92.98	154.5	239.7	59.9	149	2.5	4	20.7	34.6	189	29.5333	5.5	98	76.25	1	4.1	1	169.5	71	24.7126	95
16	58	89.36	288.8	200.6	40.6	102	2.5	4.9	19.1	16.4	154	27.0333	2.5	117.5	80	0	8	1	166.5	81	29.2184	103
17	62	92.82	180.9	188.2	48.3	104	2.2	3.9	21.3	23.4	194	27.0333	3.2	127.5	80	0	8	1	151.5	77.5	33.7658	112
18	54	106.1	235.5	187.3	55.1	85	1.5	3.4	14.8	21.8	437	19.5	2.1	106.25	75	1	4.2	1	172.5	81	27.2212	94
19	67	108.6	174.8	211.8	49.6	127	2.6	4.3	16.8	12.8	365	18.9	5.1	157.5	87.5	0	4.2	1	168	88	31.1791	118
20	54	83.9	103.8	137	44.4	72	1.6	3.1	18.9	21.9	172	18.2333	1.8	115	77.5	0	4.6	1	176	90	29.0548	98
21	69	83.06	64.8	210.7	54.7	143	2.6	3.9	13.6	12.1	174	29.8	3.2	123.75	80	0	7.7	1	167.5	71.5	25.4845	94
22	65	104	76.5	237.7	72.4	150	2.1	3.3	16.5	18.9	221	18.4667	4.7	143.75	80	0	2.8	1	168	67	23.7387	94
23	63	90.9	102	218.1	52.8	145	2.7	4.1	23.9	49	421	24.3333	2.4	118.5	80	1	5.5	1	171.5	104	35.3594	124
24	58	87.62	271	204.7	68.1	82	1.2	3	21.3	22.8	420	17.5667	1.4	116.25	67.5	0	4.7	1	174	84	27.7447	112
25	70	130.2	191.3	169.5	49	82	1.7	3.5	32.9	40.3	172	18.6667	1.8	145	82.5	0	5.9	1	167.5	72	25.6627	94
26	56	85.14	245.1	169.3	44.6	76	1.7	3.8	21.7	25	217	17.9667	1.9	151.25	91.25	0	8.4	1	169.5	103	35.8507	127
27	59	99.24	186.5	176.6	33.6	106	3.2	5.3	33.1	44.5	249	24.1	3.9	119	90	0	6.7	2	169.5	84.5	29.4115	102
28	56	101.9	146.6	162.9	37.2	96	2.6	4.4	22.2	36.4	256	18.5333	1.7	145	90	0	6.8	2	166	97	35.201	118
29	61	106.5	109.1	191.1	49.9	119	2.4	3.8	10.4	13.9	261	18.2333	2	146.25	85	0	4.3	2	180	96	29.6296	105
30	67	185.5	113.4	232.4	56.3	153	2.7	4.1	27.8	28.3	185	20.4667	3.3	125	80	0	8.7	2	176	90.5	29.2162	108
31	54	88.72	93.9	191.2	59.9	113	1.9	3.2	22.9	27.2	143	18.1333	3.3	140	88.75	0	6.6	2	167.5	82	29.227	101
32	60	100.6	110.5	168.1	37.3	109	2.9	4.5	30.9	26.7	236	19.1	3.3	127.5	80	0	7.3	2	174	86.5	28.5705	111
33	58	102.9	164.8	159.6	37.5	89	2.4	4.3	52.7	66.1	172	19.9667	2.5	115	77.5	0	8.8	2	161.5	77	29.522	102
34	51	91.63	223.5	149.9	44.7	61	1.4	3.4	18.6	42.9	297	17.4	1.8	215	110	0	5.6	2	172	76	25.6896	92
35	50	128	114.1	156.4	52.8	81	1.5	3	24.1	36	462	18.5	1.9			0	12.6	2	163.5	73	27.3078	97
36	61	213.4	197.7	201.7	45.9	116	2.5	4.4	22.9	35.5	126	19.6	1.5	130	80	0	9.4	2	168.5	93	32.7554	114
37	62	118.4	171.8	177	65	78	1.2	2.7	20.6	22.2	298	21.1667	2	131.25	80	0	5.6	2	169	85	29.7609	114
38	58	96.61	153.5	233.5	46	157	3.4	5.1	58.7	101.6	373	17.7	2.3	145	92.5	0	5.3	3	166	88	31.935	112
39	56		0		0	0						20.7	3.5	102.5	60	0	6.5	3	172.5	106	35.6228	121
40	59	85.9	150.8	219.8	50.7	139	2.7	4.3	34	50	214	17.5667	1.7	135	93.75	0	8.5	3	167	85	30.478	107
41	58	113	174.2	285.7	50.4	200	4	5.7	75.2	151.3	185	17.9	1.6	147.5	82.5	0	2.4	3	176	85.5	27.602	101

## Sheet: Before Polypill
PID	Age Before	FBG	TG	Chol	HDL	LDL	LDLHDL	CholHDL	AST	ALT	ALP	Resistin	Visfatin	BPSys	BPDia	Smoking	Fibroscan	Score	Height	Weight	BMI	Waist
1	63	87.3	174.9	283.4	75.2	173	2.3	3.8	18.7	22.5	294	19.5333	2.2	101	90	0	3.8	3	178.5	87.5	27.462	106
2	61	96.8	37.2	194.5	82.3	105	1.3	2.4	20.6	15.8	255	18.5	2.4	116.25	72.5	0	4	1	167.5	75	26.732	96
3	56	86.72	148.5	201.7	46.1	126	2.7	4.4	13.6	30.9	227	17.1333	1.6	130	78	0	3.4	2	174	91	30.0568	104
4	68	121	100.3	200.6	53.4	127	2.4	3.8	16.3	16.3	177	19.3667	2.5	152.5	96.25	0	8.9	1	162	67	25.5296	93
5	60	195.8	204	230.7	43.4	147	3.4	5.3	16.5	29.8	366	28.0667	4.3	140	88	0	7.6	1	168.5	76	26.7679	107
6	60	112.7	98.1	246.3	65.2	161	2.5	3.8	33.7	27.7	235	19.9333	2.7	119	80	0	6.6	1	164	74.5	27.6993	88
7	57	87.82	151.4	185.9	48.9	107	2.2	3.8	47.1	30.6	255	18.2	1.9	146	97	0	10.2	2	156.5	91.5	37.3588	116
8	60	96.47	112	203.7	58.7	123	2.1	3.5	26.3	36.4	347	16.7	1.7	170	100	0	8	1	166	92	33.3866	112
9	54	127	68.1	208.7	58.7	136	2.3	3.6	26.2	61.5	192	16.4	1.9	112.5	72.5	0	4.5	1	169.5	84	29.2375	111
10	67	89.6	104.9	211.3	56.7	134	2.4	3.7	18.9	22.2	235	18	3.3	133.75	72.5	0	5.8	1	164.5	80	29.5637	105
11	58	72.5	59.4	219	67.9	139	2	3.2	23.4	11.9	181	18.8333	1.9	140.5	96	0	8	1	158	96	38.4554	117
12	61	87.16	142.9	242.9	51.4	163	3.2	4.7	27.8	49.2	312	19	2.2	140	90	0	6.1	3	155.5	74.5	30.8103	103
13	60	85.1	81.6	256.4	75	165	2.2	3.4	15.2	26.7	205	17.4667	1.7	140	90	0	8	1	167	93	33.3465	114
14	60	82.3	134.6	318.3	67.2	224	3.3	4.7	30.7	32.8	276	18.2	2	141.25	91.25	0	6.5	1	175.5	96	31.1686	115
15	55	127	163.7	169.7	42.5	94	2.2	4	15.9	22.5	215	18.9333	1.9	136.25	82.5	0	5.2	1	168.5	82.5	29.0572	100
16	63	94.36	101.6	251.1	68.5	162	2.4	3.7	24.2	34.7	256	17.7667	1.5	160.5	90	0	8	2	163.5	87	32.545	113
17	57	98.9	110.5	233.4	74.4	137	1.8	3.1	24.7	24.7	199	18.4333	2.1	158	100	0	6.8	1	172	62	20.9573	91
18	59	181.6	378.1	251.3	39.1	137	3.5	6.4	15.9	23.8	286	20.3	2.7	123.75	82.5	0	6.5	2	164	89	33.0904	110
19	56	108.1	44.2	170.3	50.9	111	2.2	3.3	23	22.4	179	18.5667	1.7	150	80	0	5	1	171.5	77	26.1796	98
20	64	93.5	178.3	214.5	52.9	126	2.4	4.1	13.6	29.1	221	19.0667	2.4	127	80	0	5.8	2	170.5	86.5	29.7555	111
21	61	99.1	213.6	235.7	45.8	147	3.2	5.1	17.5	26.1	188	19.2	1.8	145	90	0	3.6	1	169	82	28.7105	104
22	56	106	250.4	177	33	94	2.8	5.4	34.4	39	182	18.6333	1.9	135	86.25	1	4.8	1	173	89	29.737	105
23	62	105.4	114.1	236	56.2	157	2.8	4.2	31.4	28.4	223	17.5333	1.7	116	76	0	5.1	2	165	78	28.6501	99
24	61	129	180.4	237.6	51.7	150	2.9	4.6	21.6	32	269	18.2667	1.5	156.25	91.25	0	7.6	3	168.5	96	33.812	114
25	59	88.5	326.5	276.2	49.4	162	3.3	5.6	28.9	34.9	291	16.7	1.5	160.5	98	0	8	1	163.5	96	35.9117	117
26	57	98.53	148.2	244.8	52.7	162	3.1	4.6	21.3	18.2	221	18.9333	2.2	140	90	0	8.4	1	164	95.5	35.5071	113
27	57	89.59	52.7	183.3	55.1	118	2.1	3.3	52.2	33.2	233	16.6333	1.9	121	80	0	7.1	1	166	90.5	32.8422	109
28	59	126.4	391.4	234.8	38.4	118	3.1	6.1	42.3	62.9	261	20.4667	2.1	102.5	54	0	4.8	1	164	75	27.8852	89
29	57	136	89.9	198.1	56.4	124	2.2	3.5	13.4	9.8	232	19.7333	3.8	122.5	74.25	0	6.8	1	160.5	80	31.0556	110
30	59	97.7	168.2	256.6	70.9	152	2.1	3.6	20.4	26.7	253	20.0667	2.8	115	80	0	8.3	2	179	113	35.2673	124
31	62	110	139.8	251.8	83.1	141	1.7	3	17.2	21.8	221	19.9	3.4	93.75	65	0	4.8	2	169.5	95	33.0662	123
32	58	95.4	205.5	204.8	42.5	121	2.8	4.8	20.5	24.5	195	18.7333	1.9	122.5	77.5	0	8	1	164.5	90	33.2591	109
33	69	116	131.3	217.7	63	128	2	3.5	30.1	39	162	19.3333	2.3	141.25	72.5	0	4	1	172.5	87	29.2376	101
34	61	101	94.6	190.3	57.1	114	2	3.3	15.1	19.3	225	19.8	1.9	132.5	83.5	0	3.5	1	178	90	28.4055	104
35	60	134	185.3	221.1	51	133	2.6	4.3	19.6	28.3	197	19.8667	1.8	128.75	82.5	0	7.8	2	172	108	36.5062	120
36	69	118	72.3	224.9	73.1	137	1.9	3.1	33.3	36.8	247	19.4667	1.9	140	75	0	4.1	2	167.5	74	26.3756	97
37	63	98.13	207	198.6	38.4	119	3.1	5.2	18.8	23.4	266	19.2667	1.8	144.5	98.5	0	4.9	1	165.5	79	28.8424	105
38	65	91.6	150.6	196.7	50.7	116	2.3	3.9	23.4	20.2	250	18.2	1.8	160	90	0	8	1	151	69	30.2618	97
39	59	107.5	229.8	201.7	51.3	104	2	3.9	19.3	23.4	164	42.2	5.6	171	88	0	4.2	1	163.5	72.5	27.1208	96
40	51	87.9	228.3	277.8	55.7	176	3.2	5	21.5	29.2	236	20.5667	2.7	121	84	1	13	1	161.5	89.5	34.3145	114

## Sheet: After Control
PID	Age	FBG	TG	Chol	HDL	LDL	LDLHDL	CholHDL	AST	ALT	ALP	Resistin	Visfatin	BPSys	BPDia	Smoking	Fibroscan	Height	Weight	BMI	Waist
1	70	99.91	66.9	146.5	47.9	85.22	1.78	3.05846	13.6	12.4	125	17.6	1.5	113	69	0	9	172.5	102	34.2785	121
2	60	349.1	197.5	228	55.6	132.9	2.4	4.10072	10.2	14.3	170	19.3667	1.7	133	66	0	4	164.5	95	35.1068	122
3	64	141.3	239.4	224.3	46.2	130.22	2.82	4.85498	18.5	22.5	218	19.4333	2	121	77	0	6.3	157.5	73.5	29.6296	100
4	60	95.08	140.9	159.3	50.4	80.72	1.61	3.16071	14.5	12.6	147	20.4	2	99	63	0	2.7	175.5	61.5	19.9674	80
5	56	213.5	112.4	202.1	56.9	122.72	2.16	3.55185	14	16.5	225	19.3333	3.5	97	46	1	3.5	175.5	77.5	25.1621	86
6	61	115.5	226	240.2	46.7	148.3	3.18	5.14347	13.2	15.4	188	19.1667	4.1	88	106	0	4	170.5	122	41.9673	70
7	56	112.1	131.1	154.2	45.5	82.48	1.82	3.38901	17.3	29.1	270	18.9	1.7	116	79	0	3	170	97	33.564	120
8	68	153.6	351.4	250.4	53	127.12	2.4	4.72453	13.4	17.9	153	24.0667	2	124	66	0	3.7	172.5	76	25.5409	101
9	67	104.2	108.3	112.7	40.3	50.74	1.26	2.79653	22.5	27.2	171	18.1	1.9	107	70	0	6	171.5	80	27.1996	96
10	64	120.9	116.1	190.6	60.2	107.18	1.79	3.16611	13.8	14	228	18.4333	4.6	121	71	0	7.5	156	62	25.4767	87
11	60	104.2	61.2	150.3	40.1	97.96	2.45	3.74813	14.8	13.3	173	18.9333	2	82	54	0	3.4	170.5	80.5	27.6915	95
12	72	91.11	86.9	180.5	100.7	62.42	0.62	1.79245	22.6	22.1	145	18.4333	1.9	123	61	0	2	170.5	76	26.1436	99
13	70	85.74	100.4	216.4	57.1	139.22	2.44	3.78984	18.7	9.9	202	20.1333	6	89	61	0	5.6	146.5	54	25.1605	84
14	65	115.5	164.5	222	56.3	132.8	2.36	3.94316	16.1	20.1	203	19.0333	2.3	111	80	0	3.5	169	87	30.4611	104
15	57	87	155	239	61	147	2.41	3.91803	29	23	228	19.1	6.5	99	70	1	4.8	169.5	70	24.3646	93
16	63	95.9	87.8	206.8	60.9	128.34	2.11	3.39573	14.7	15.6	193	18.9333	1.8	109	63	0	5	166.5	74	26.6934	95
17	67	95	282	202	46	99.6	2.17	4.3913	28	14	246	17.2667	3	76.5	110	0	4	151.5	125	54.4609	71
18	59	189.8	294.2	225.5	54.6	112.06	2.06	4.13004	40.5	31.2	292	18.9	2.7	103	61	1	6.2	172.5	83.5	28.0613	96
19	72	125.7	141.9	204	50.4	125.22	2.49	4.04762	14.1	14.3	274	18.0333	3.6	148	87	0	4.3	168	94	33.305	115
20	59	83.36	167.7	166.3	50.8	81.96	1.62	3.27362	17.2	19.7	217	19.3667	3.9	118	66	0	5	176	95	30.6689	101
21	74	95.12	75.5	200.6	54.8	130.7	2.39	3.66058	14.8	13.8	225	25.9	4.9	136	76	0	6	167.5	74	26.3756	95
22	70	93.31	104.5	216.3	70.5	124.9	1.78	3.06809	12	10	192	18.7333	3.8	159	79	0	3.7	168	68	24.093	82
23	68	92.06	143.9	211.8	53.7	129.32	2.41	3.94413	14.1	23.9	453	19.9333	4	107	64	0	5	171.5	103	35.0194	120
24	63	76	156	205	78	95.8	1.23	2.62821	21	15	386	18	2.8	126	74	0	5.5	174	81	26.7539	111
25	75	132.1	115.4	151.9	49.6	79.22	1.6	3.0625	22	19.3	114	17.8	2.6	82	49	0	4.5	167.5	60	21.3856	79
26	61	98.81	165.5	176.6	50.4	93.1	1.85	3.50397	22.3	23.4	200	18.3667	1.9	145	84	0	5	169.5	112	38.9833	127
27	64	123.2	135.8	168.5	42.5	98.84	2.33	3.96471	14.6	14.5	232	25.8667	1.8	90	50	0	3.3	169.5	83	28.8894	100
28	61	97.82	77.4	90.5	24.3	50.72	2.09	3.72428	20.5	21.6	303	27.6667	3.1	126	69	0	8.4	166	86	31.2092	105
29	66	98.62	92.9	91.5	36.9	36.02	0.98	2.47967	14	10.5	242	18.2	1.4	123	65	0	2	180	92	28.3951	96
30	72	152.3	114.9	266.3	71.1	172.22	2.43	3.74543	21.3	15.1	157	20.7333	2.8	186	75	0	5	176	84	27.1178	97
31	59	103.2	60.4	175.8	68.5	95.22	1.4	2.56642	22.5	19.9	132	18.7667	1.5	117	65	0	4	167.5	81	28.8706	102
32	65	97.6	90.4	162	52.1	91.82	1.77	3.1094	21.9	24.3	206	18.2	1.8	138	81	0	6	174	82	27.0842	102
33	63	106.1	117.5	173	53.5	96	1.8	3.23364	34.9	37.3	204	18.7333	1.3	89	65	0	6.5	161.5	74	28.3718	95
34	56	100.5	179.2	111.5	37.1	38.56	1.04	3.00539	25.5	39.1	311	19.9333	2.5	138	80	0	6	172	81	27.3797	97
35	55	107.2	170.7	147.6	60.9	52.56	0.87	2.42365	26.1	30	369	17.6333	2.5	135	71	0	6	163.5	81	30.3005	104
36	66	165.3	147.8	212.7	59.5	123.64	2.08	3.57479	13.7	12.2	111	18.5333	1.4	166	76	0	7.4	168.5	87	30.6422	110
37	67	114.9	174.6	199.5	73.7	90.88	1.24	2.70692	15.4	11.3	325	17.0333	1.3	123	57	0	3.5	169	84	29.4107	109
38	63	101.3	150.6	186.1	49.8	106.18	2.14	3.73695	45.4	56.6	274	20.0333	2.7	119	67	0	4.5	166	90	32.6608	106
39	61	169.9	219	141.2	40	57.4	1.44	3.53	15.8	25.8	202	17.9	1.9	116	79	0		172.5	98	32.9343	118
40	64	87.96	206.4	201.4	46.3	113.82	2.46	4.34989	21.9	22.6	207	20.3667	2	168	75	0	4	167	85	30.478	105
41	63	116	388.5	231.2	51.1	102.4	2.01	4.52446	20.5	28	191	18.9	1.4	132	75	0	4.4	176	81.5	26.3107	91

## Sheet: After Polypill
PID	Age	FBG	TG	Chol	HDL	LDL	LDLHDL	CholHDL	AST	ALT	ALP	Resistin	Visfatin	BPSys	BPDia	Smoking	Fibroscan	Height	Weight	BMI	Waist
1	68	100.1	106.6	185.5	79.4	84.78	1.07	2.33627	19.5	22.6	245	17.5333	1.8	99	61	0	4	178.5	88.5	27.7758	104
2	66	102.6	36.4	147.2	80.2	59.72	0.75	1.83541	28.9	26.5	259	27.8	4	92	57	0	5	167.5	74	26.3756	102
3	61	114.6	112.2	130.8	45.3	63.06	1.4	2.88742	15.2	29	222	16.9667	1.4	97	65	0	2.5	174	93	30.7174	107
4	73	111	96.9	126.6	56.9	50.32	0.89	2.22496	11.4	13	162	17.9667	1.6	97	69	0	4.5	162	66	25.1486	86
5	65	161.5	293.5	233.7	48.1	126.9	2.64	4.85863	16.3	22.4	323	17.3333	1.8	138	70	0		168.5	76.5	26.944	110
6	65	122.1	108.1	221.8	54.5	145.68	2.68	4.06972	31.1	21.4	157	18	1.7	126	67	0	3.7	164	74.5	27.6993	91
7	62	93.72	87	159.4	43.9	98.1	2.24	3.63098	25.9	34.8	240	18.8667	3.1	115	71	0	5	156.5	96.5	39.4002	117
8	65	102.9	152.5	135.5	55.3	49.7	0.9	2.45027	28.1	23.3	231	17.4	1.5	161	71	0	5.4	166	82.5	29.939	103
9	59	233	106.3	171.5	56.1	94.14	1.68	3.05704	10.8	18.2	208	17.1667	1.5	105	71	0	6	169.5	80	27.8452	106
10	72	87.88	98.1	146.1	51.7	74.78	1.45	2.82592	19.9	41	230	19.0667	2	126	60	0	5	164.5	72	26.6073	99
11	63	86.06	71.8	142.3	56.6	71.34	1.27	2.51413	12.2	14.6	177	19.9	1.7	106	68	0	3.6	158	98.5	39.4568	126
12	66	89.68	81.8	131	51.4	63.24	1.24	2.54864	19.1	27.6	280	28.2333	3.6	126	78	0	3.5	155.5	70.5	29.156	95
13	65	102.6	77.7	242.9	69.5	157.86	2.28	3.49496	12.1	19.2	226	25.2667	3	133	69	0	6.7	167	92.5	33.1672	114
14	65	92.21	84.4	176.8	65	94.92	1.47	2.72	33.2	29.5	234	27.7333	4.3	157	89	0	4	175.5	101.4	32.9218	117
15	60	112.5	160	145.1	41.5	71.6	1.73	3.49639	16.7	36.2	188	20.1	2.9	122	71	0	6.8	168.5	80.8	28.4585	100
16	68	97.71	109.5	137	49.9	65.2	1.31	2.74549	17.1	24	306	19.3333	1.7	111	61	0	4.5	163.5	91.5	34.2283	118
17	62	106.8	65.7	98.1	49.4	35.56	0.72	1.98583	17.2	12.3	173	15.8333	1.5	99	60	0	4.4	172	64	21.6333	85
18	64	132.3	147.2	112	40.5	42.06	1.04	2.76543	14.8	25.5	259	19.5	2.4	127	76	0	5.7	164	79.4	29.5211	109
19	61	174.4	44	142.6	58.4	75.4	1.3	2.44178	14.4	23.2	162	20.2333	1.8	128	63	0	5	171.5	74.7	25.3976	99
20	69	174.7	106.9	165.7	51	93.32	1.83	3.24902	15.1	22.6	200	18.9333	1.9	117	72	0	5.1	170.5	86	29.5835	107
21	66	91.14	265.3	194.1	43.8	97.24	2.23	4.43151	13.7	23.9	176	19.0667	1.8	123	85	0	2.5	169	89	31.1614	105
22	61	94.06	279.6	122.8	30.7	36.18	1.18	4	31.4	38.8	191	20	2.6	97	71	0	5.5	173	94.2	31.4745	103
23	67	109.6	97.5	150.3	52.6	78.2	1.49	2.85741	27.4	26	255	19.7333	1.9	142	69	0	4.6	165	77	28.2828	97
24	66	122.7	89.1	130.4	56.4	56.18	1	2.31206	10.1	11	215	17.2333	1.7	155	83	0	7	168.5	90.8	31.9806	112
25	64	88.79	197.2	256.6	50.9	166.26	3.27	5.04126	32.6	43.2	265	18.2333	1.9	138	82	0	4.3	163.5	96	35.9117	111
26	62	90.04	152.9	138.6	48.7	59.32	1.22	2.846	17.8	24	200	18.7333	1.8	107	70	0	4	164	98.5	36.6225	112
27	62	95.62	87.3	114.5	47.7	49.34	1.04	2.40042	27.4	34.9	245	16.9333	1.6	119	73	0	3.5	166	91	33.0237	118
28	64	107.5	123.9	126.6	36.1	65.72	1.83	3.50693	23.1	26.1	193	19.6667	2.2	89	58	0	3.6	164
29	62	208.1	81.4	125.3	50.3	58.72	1.17	2.49105	10.7	23.4	238	16	1.7	123	81	0	7	160.5	80.8	31.3662	111
30	64	86.77	99.8	163.2	72.3	70.94	0.99	2.25726	15.9	21.4	186	19.5667	3.1	88	59	0	4.5	179	96	29.9616	107
31	67	109.2	137.9	223.5	80.1	115.82	1.45	2.79026	17.5	27.6	195	15.9	1.7	149	87	0	3	169.5	97	33.7623	128
32	63	100.9	183.7	150.3	48	65.56	1.37	3.13125	38.7	37.1	153	17.5333	2	104	63	0	4	164.5	90.4	33.4069	109
33	74	114	77.2	166.4	61.3	89.66	1.47	2.71452	15.3	12.8	156	16.4333	1.7	145	77	0	4	172.5	83.5	28.0613	103
34	66	112.4	98.8	217.2	62.2	135.24	2.18	3.49196	15.2	19.8	227	15.6333	1.7	115	65	0	4.9	178	95	29.9836	106
35	65	109.4	115.4	129.6	42.7	63.82	1.5	3.03513	13.9	27.1	176	15.8667	1.4	112	71	0	3.5	172	109	36.8442	118
36	74	92.65	70.7	194.4	75.2	105.06	1.4	2.58511	21.7	12.9	247	18	1.7	107	65	0	6	167.5	72	25.6627	95
37	68	95.35	183.3	125.8	36.9	52.24	1.42	3.40921	14.7	17.9	209	18.4333	1.7	133	70	0	4	165.5	81.5	29.7551	105
38	70	95.5	95.4	112	37.9	55.02	1.46	2.95515	39.4	37.8	207	18.5	1.6	106	64	0	4.5	151	70.5	30.9197	105
39	64	97.02	247.2	179.5	50.2	79.86	1.6	3.5757	20.2	18.3	201	20.1667	2.5	122	69	0	4.8	163.5	71	26.5597	95
40	56	95.77	199.4	179.2	45.9	93.42	2.04	3.90414	18.1	21	218	19.8	2.6	114	64	1		161.5	95	36.4232	120
